# Supplementary material for: Comprehensive Genome-Wide Exploration of C2H2 Zinc Finger Family in Grapevine (Vitis vinifera L.): Insights into the Roles in the Pollen Development Regulation
Source: Genes (Basel). 2021 Feb 20;12(2):302. doi: 10.3390/genes12020302 (PMC7924211; doi:10.3390/genes12020302)
Supplement: Supplementary file 1 [file genes-12-00302-s001.zip]

Archive with 25 entries (22 files):
- Figures/
- Figures/desktop.ini
- Figures/FigureS1.tif
- Figures/FigureS2.tif
- Figures/FigureS3.png
- Figures/FigureS4.tif
- Figures/FigureS5.tif
- Figures/FigureS6.tif
- Figures/FigureS7.tiff
- Figures/FigureS8.tif
- Files/
- Files/desktop.ini
- Files/FileS1.xlsx
- Files/FileS2.pdf
- Files/FileS3.xlsx
- Files/~$FileS2.docx
- Files/~$FileS3.xlsx
- Tables/
- Tables/desktop.ini
- Tables/TableS1.xlsx
- Tables/TableS2.xlsx
- Tables/TableS3.xlsx
- Tables/TableS4.xlsx
- Tables/~$TableS2.xlsx
- Tables/~$TableS4.xlsx
