# Supplementary material for: Comprehensive Genome-Wide Exploration of C2H2 Zinc Finger Family in Grapevine (Vitis vinifera L.): Insights into the Roles in the Pollen Development Regulation
Source: Genes (Basel). 2021 Feb 20;12(2):302. doi: 10.3390/genes12020302 (PMC7924211; doi:10.3390/genes12020302)
Supplement: Supplementary file 1 [file genes-12-00302-s001.zip › Files/FileS1.xlsx]

## Sheet: Gene_paralogs
Supplemental File 1: Parsed results of tBLASTn with Mview (Tiling process) to find paralogs genes in Vitis vinifera
Gene	chr_original	chr_subj	Subj_coordinates_start	Subj_coordinates_end	Bits score	e-value	Query strand	Hit strand	Coverage	Pid	Seq_aa
VviZFP1	chr1	chr17	7607429	7609015	361	2e-109	+	+	0.91	0.478	--------KHVCKFCKKSFPCGRSLGGHMRSHMINSSFETDEKLSKTKLSSLHKAATNPGSETATQIGYGLRENPKKTWRIADseDTSLLGKFCKDCGKGFQSWKALFGHMRSHSEKERLSNSLEEesWTSANQKLVMDSQSDTETAVPNRKKRsyMATavSEIEQEQEEVAISLMMLSRDSGNWGGLNSVTESSDNNSVFLEAPSSFPTNRNTRIESKTTNgdGGEVVKLKKlkDEKFNPSALDSEDFQFYCKQ
VviZFP1	chr1	chr14	30118792	30117143	235	6e-66	+	-	0.937	0.397	LMENNQEQKHECKVCKKRFFSGRSLGGHMRCHMAMNPAPRDE----NPIESDIGFEDGGDGDGGGQTGYGLRENPKKSWRLSGsrHHSRQENLCRECGKGFSSLRALSGHMRCHSERFR-AIDESRTSCQSQDETSCPTRRKRSQrtSNPSFSNFNDSSSVTLSEPELEEGALCLMLLSRAVRSWEEFYSVPESSDNNSVIAEAKSSHQNTPIIKDEGENFVSDGRETSKMLKEKEKMLESCVLESGNVLFesSDSGFVSHHETRVELEVCAD------DGLKKKLDVESQYELCDSE----------IEKKFHSEIK-IKTTDVELGNIDLLTIGLQEANSEYVKHNSSKRAKCEP-SEPDLekRSpyKCSICSKIFQSHRVLGGHRMR------CLA…
VviZFP11	chr1	chr15	13755848	13756909	219	1e-62	+	+	0.916	0.565	---------MEKHKCKLCFRSFSNGRALGGHMRSHMLNLPIPPKQEQPSQIGD--------DETESASSSSSSEEEGEDKGLGYELRENPKKSIRLADPEFSFAVDAASVvqDRESETesKNPTRRRSKRNRKLGlpPRFHEQKKIKLDKLSKTESWADPEPVSSISDATTEEDVAFCLMMLSRDKWIEEQENQERrdETDDSDeeTCNKVFRSYQA----LGGHRASHKKIKACaeVEFEPENASnaKIHECPV
VviZFP13	chr3	chr15	13742807	13743667	115	4e-27	+	+	0.703	0.449	-----------------------------------------------------------------------------RVCENCGKEFLSWKSFLEHGKCNSdrKGYGWSKRKRSLRAKVGNFISNCPSSEEE-DLAHCLVMLSNgvDPiePEESCASASKEEERRNPmaAPMSCrfECKACKKVFNSHQALGGHRASHKKVKGCFaiTHDEFSVPSKSTshASNAALSFPSKRKSKV-----HECSICHRVFSSG
VviZFP14	chr3	chr18	7732710	7733366	254	2e-76	+	+	0.894	0.65	MALEALNSPTTPTPSFHYEQPSLHSLESWAKRKRSKRPRFDNQPTEEEYLALCLIMLARGGatVSHRRHLSPPPALQVEAPKLTYKCSVCNKAFASYQALGGHKASHRKQSGSDDLSASITTTSTAAAASG--GRTHECSICHKTFPTGQALGGHKRCHYEGgsSGVTSSEGVGSTHSHRDFDLNLPAFPELWsrFPVD----------DEVESPLPTKKPRL-------------
VviZFP14	chr3	chr07	21814379	21815062	227	3e-67	+	+	0.928	0.612	MALETLNSPTAATTVQFHHDSDLDYLEPWTKRKRSKRPRLDNPPTEEEYLALCLIMLAQGGRGDVATQLRHHSPPPPPPALTLSYKCSVCNKAFPSYQALGGHKASHRKLAGIEDQPTTAGTSNASNasVNTSGKIHECSICHKTFSSGQALGGHKRCHysSGDGAITWSDGTRWSHSHRDFDLNLPALPGFSPAPCVDRGGKSQLPCEEEVESPLSAK-----------------
VviZFP14	chr3	chr15	13742951	13743688	86.3	5e-18	+	+	0.725	0.444	----------------------------WSKRKRSLRAKVGnpSSEEEDLAHCLVMLSNgaSASKEesCRLPLEKAKGVVGKGMFECKACKKVFNSHQALGGHRASHKKVKGCFAARLDHMDESLADEDvvPssKVHECSICHRVFSSGQALGGHKRCHWITSTAPDTSSLSKFHhhDHLelDLNLPAPVDDIAGIRRD-------------------------------------
VviZFP15	chr3	chr18	33862417	33862274	56.2	3e-09	+	-	0.716	0.625	---------------NKRAGKTPASSGKGKGQSLKSEGLDSCNPCSKTFNLENGFQSQAKTQQ----
VviZFP16	chr3	chr01	1078209	1078024	96.3	5e-24	+	-	0.827	0.758	-----------WCYYCDREFEDEKILVQHQKAKHFKCHVCHKKLSTAGGMVIHVLQVHKETVSKYSLKPFFFL--
VviZFP21	chr4	chr09	10639618	10638815	286	9e-87	+	-	0.934	0.589	MEIPRSEPCLSETSSII-SVSEAAPSLNTSMDSPKE----GKQQEGQDRNQEELTNPDLVLDLSLSSRDL-EQGSRPELNLINSFEMGSSQNHSEIPQGNEGEPRVFSCNYCQRKFYSSQALGGHQNAHKRERTLAKRGQRIG----AASVAFGHPLPNPYRFSSMASLPLHGSFNRSLGIQAHSLIHK-----PSSLSSTLYGHQGWSRLPIDQQPAIGRLAPENYH---VGSSSSSGGAARFETVR-KFSRPASEGIGGYWWNNSNNLKMNQDELQKLDLSLKL*
VviZFP27	chr5	chr07	6176181	6176615	99	3e-23	+	+	0.754	0.47	------------------------------SYDCVFCKRGFTTAQALGGHMNIHRKDRAKAKPPS-SVLPKKPEENflSYK--PPNSTAP-------EAQINYQEYILASTSPARDPI----DDFRAEKQETPNVCKEDWRTCLSLQVGPSCAYDSKEKGQEEkeDELDLELRLGHNP*
VviZFP27	chr5	chr02	7354043	7354573	63.2	9e-11	+	+	0.866	0.344	---------------------IMGTTWPPRSYTCTFCRREFRSAQALGGHMNVHRRDRARLHQtnSSSTLIIPTQEFITNGGLCLLYQLPPNPNALFTPTSINSCMDSPSTLLSIAP--YPPNNLISPCPPSINFSAPPQGIALCPSSKpvSNGDDDNENTssAMEELDLELRLGHRP-
VviZFP30	chr6	chr13	2601834	2602352	185	1e-53	+	+	0.956	0.671	MKRMR-DG--EHESVSIANCLMLLSRGTDYDSIARVPSRVFECKTCNRQFPSFQALGGHRASHKKPRLMadPAQLQSSPLKPKTHECSICGLEFAIGQALGGHMRRHRAAASGAtqAPLLKKPNSRRVLC--LDLNLTPLEndLQFQLGKVASMVDCF--
VviZFP30	chr6	chr08	18753127	18752627	107	2e-26	+	-	0.775	0.591	----------------MANCLILLAQ-GQSRKV-AVPAavYQCKTCYRCFPSFQALGGHRASHKRPklMEDelQIPnsNNKSKVHECSICGAEFSSGQALGGHMRRHRT-FTGPPPTMPMATSSPESQEalQLDLNLPAPEDD-----------------
VviZFP30	chr6	chr18	7732815	7733279	75.9	2e-15	+	+	0.8	0.456	-KRPRFDnpTEEEYLAL--CLIMLARGGAAASTveAPKLTYKCSVCNKAFASYQALGGHKASHRK-QSGSDDLSASITTTStrTHECSICHKTFPTGQALGGHKR-----CHYEGGASVSSgtSSEGVGStdFDLNL-----------------------
VviZFP30	chr6	chr03	7126123	7125629	70.5	1e-13	+	-	0.875	0.412	-KRSRRPRFesTEEEYLALCLIMLARGGAtrEESPMPLRayKCNVCNKAFSSYQALGGHKASHRKSStaNTTTTAGSSALNpkTHECSICHRTFPTGQALGGHKRCHYDG-------GSSGVTSSEGAVSsdFDLNL-PALPDFWPRFR-----------
VviZFP31	chr6	chr08	15040858	15040331	116	6e-29	+	-	0.896	0.442	------------EQISCNLDEQGSgqVRAYTCTFCKRGFSNAQALGGHMNIHRKDRAKLKQTEDES-LLSVDMEKKNPLIHPQPS--ADNLSQLGSTEGKDCTLKRPllSGedISPSGKDGMEKLHQLSLFSEKPSKGNDQRASS----AGGHEEKTRHSHHGSSQKELDLELRLGPEPHETS-ASGSREFF*
VviZFP32	chr6	chr08	15049244	15048333	214	6e-62	+	-	0.993	0.568	MEQARFWMWTKRKHSLSSHVQASTnsWEEQAFAEDAAGPLGGCIWPPRSYSCSFCKREFRSAQALGGHMNVHRRDRARLK-QSPSPHNEipCSSLGFQYPSQVCTFVYNPNPNSDPDVLASPSSLSRVSAPKTQENCIEQILvsSIIQEHKkpPFSPAPSN-PNSGADGYICVSDPKAEGEKSSRILESGCWAKGDYIKPDLSVSLNWVvsGGMEETISCKRRRTDSPslPFFLKPSSGDRHHVQPEVLELRASSLEDLDLELRLGERPKVK*
VviZFP32	chr6	chr13	3534103	3534951	181	1e-50	+	+	0.96	0.491	MGQAQYLMLMNKKHILNSHCQApnDSWEEQAFAEDAAGALggCIWPPRSYSCSFCRREFKSAQALGGHMNIHRRDRARLK-QSLSPHNelHSQNHGSHKPDS------NPGP----GFLSSPLSPSRVSALSTLESFSEHSFvsSILQGHPKGSSCSSPPTWSDSVAVTLLSISDSKAELQKNQTKEESAIQseGSTVQTDLSVSLNSVssDDDEATVGFKRPKTAVLSLPFFLNPCPQQRHPLQPEVLGPKPSSMEDIDLELRLGDLPKVK*
VviZFP36	chr6	chr19	10503898	10505250	144	7e-36	+	+	0.749	0.418	---------------------------------------------------------------------------------------------------------CSLCGKNFPSRKSLFGHMRCHPEREWRGIQPPPTAKNSSSSTLSELldDQFDSATTVTKCVTDLQQSLSGSGWSVTDRRGRkhPPHSYQQQQRveSNSPTNKAEIEENNQYFECTAGSKKRGIEASLFGNMKNSPSKKLRIGEKGslmgK
VviZFP37	chr6	chr19	10503706	10505253	134	3e-32	+	+	0.885	0.346	------------------------------------------------VREPRI-CSVCKREFSSGKALGGHMRVHIQASKKEDELVNK-KTAKLKKQSVNGPGSTTNNADDTTCSLCGKNFPSRKSLFGHMRCHPEREWRGIQPPPTAKNSSSSTLSElmDDQFDSATTVTKCVTDLQQSLSGSGWSVTDRRGRKSFlfLyqRVKEECESNSPTNKaiEENNQYFECTAGSKKRGIEASLFGNMKNSPSKKLRI
VviZFP39	chr6	chr19	10503775	10505250	153	6e-39	+	+	0.824	0.403	---------------------------------------------------------------------MRVHIQASKKEDELVNKKTAKLKKQSVNGPGSTTNNADDTTCSLCGKNFPSRKSLFGHMRCHPEREWRGIQPPPTAKNSSSSTLSELldDQFDSATTVTKCVTDLQQSLSGSGWSVTDRRGRkhPPHSYQQQQRveSNSPTNKAEIEENNQYFECTAGSKKRGIEASLFGNMKNSPSKKLRIGEKG
VviZFP4	chr6	chr01	5300898	5299996	489	1e-155	+	-	0.918	0.99	MDDMKDKVKGFMKKVNSPFSSSSSGKFKGQGRVLGSSSSGPSNPIHTRPSLPVETKPKPPSVAPPNPRPLPQTTLASDQRKSNSDQNKSNFQHNSKPVDGFDPFDSLVTSGKRSKHGYSLNVFECPICGQSFTSEEETTIHVDSCVNSGVEHNDNQHSSELSNGDNGSTELEDRVGVFLSGKPSEGSVEVVLKLLRNIAKEPGNAKFRRIRMGNPKIREAISEVVGGVELLECVGFQLREEGGEMWAVMESATKDHIVLINMAVSLLEPQKMENSSSPVSAADVEEPVELKKVDRQVG*FF---------------------------
VviZFP40	chr6	chr08	18753373	18752543	250	3e-74	+	-	0.919	0.579	MEVQEEVMGSNDQTHVIKGKRTKRQRLSSPLALTMASSSSSGEEGDGGGRVSDNsvDRATTSPTTSteFAESTEEEEDMANCLILLAQGQS----------RKVAVPA---AAATSSKATGFYVYQCKTCYRCFPSFQALGGHRASHKRPKAVTEEKR----TWALMEDEYD--QFNHNSTALSLQIPN-RGLYSNNKSKVHECSICGAEFSSGQALGGHMRRHRTFTGPPPTMPMATSSPESQE--AKKPRNILQLDLNLPAPEDD--HRESKFPFATKEQALVFSASPLVDCHY*
VviZFP40	chr6	chr13	7104037	7104945	172	4e-47	+	+	0.919	0.508	MEAQDEY------AHIVKGKRTKRLRPHSPLPFPIPTNSSTAEGGDSSGGDDSNLMHIITNSNSASSpqQDSSEEDEDLANCLILLAQGQSREevEDGGGS--------VAAAATATAKAGFYAYECKTCNRTFPSFQALGGHRASHKKPKAFMEEKKIFGFLEE------EESQLK----PLTLQLSSRAFNSSSSKSRIHECSICGAEFTSGQALGGHMRRHRAPisTNTTLSLNPLPGCLEPEQAKRPRtsLDLDLNLPAPEDDHNhrEPKFSFTPKQQqlMFPAPTLVDCHY*
VviZFP41	chr6	chr18	23154413	23153484	265	7e-78	+	-	0.765	0.438	--------------------------------------------MLSNLSFLEQKIHQLQDLVHLIvrTNELVAQQQQLVTADLTSIIVQLITTAGTLLPSVKNTLSTASpgQLGQLGglFPSGTGMNGGGVAQSSGGSKVSDQSNQ--------IDLTGA-------------CVIEQNNATEEHEL-KDEDDADEG-ENLPPGSYEILQLEKEEILAPHTHFCMICGKGFKRDANLRMHMRGHGDEYKTPAAL
VviZFP46	chr7	chr07	3002568	3001462	597	0	+	-	0.702	0.984	-----------------------------------------------------------------------------------------------------------------------------------------------------------------TASFLCRRDSFITHRAFCDALAEENNKVNQGLMANMGSNLQSQMPELMSSMPLNSNSSPSVGISEFNSYDPKNPLKSLPQDLVPMPFKSPNMSG
VviZFP49	chr7	chr18	23154440	23153484	266	3e-78	+	-	0.759	0.447	---------------------RIQDWDPRVMLSNLSFLEQKIHQLQDLvsQVLGRTNELVAQQQQLVTADLTSIIVQLITTAGTLlsTASPSVGQLGQLGGVLFPSGTGMNGGGV-AQSSGGSKVSDQSNQIDLTGACVIEQNNATEEHELKDEDDADEGegSYEILQLEKEEILAPHTHFCMICGKGFKRDANLRMHMRGHGDEYKTPAALAKPNKESSSEPVlrYSCPFAGCKRNKDHKKFQPLKTILCVKNH
VviZFP50	chr7	chr03	7126219	7125563	233	3e-69	+	-	0.923	0.601	MALEALNSPTTMSPTFKFEEAELHSLEPWTKRKRSRRPRFENPSTEEEYLALCLIMLARGgrEESPMPLR---AVPPPPPLNLSYKCNVCNKAFSSYQALGGHKASHRKSS--TDDASTSANTTTTAGSSALNPSGKTHECSICHRTFPTGQALGGHKRCHY-------DGGSSGVTSSEGAVSSHSHRDFDLNLPALPDFWPRFRVDGGRKSQTGVEQEVESPLPAK------
VviZFP50	chr7	chr18	7732710	7733354	210	3e-61	+	+	0.906	0.553	MALEALNSPTTPTPSFHYEQPSLHSLESWAKRKRSKRPRFDNQPTEEEYLALCLIMLARGGAAASTVSHRRhpPALQVEAPKLTYKCSVCNKAFASYQALGGHKASHRKQSGSDDLSASITTTSTAAA----ASGGRTHECSICHKTFPTGQALGGHKRCHY----EGGASVSSGVTSSEGVGSTHSHRDFDLNLPAFPELWSA--------RRFPVDDEVESPLPTK------
VviZFP51	chr7	chr07	22918977	22919843	404	1e-127	+	+	0.993	1	MEELEVDHQCTSEASSSSATSEGTPSKDGEKAKTLKMKGKGKVIAEGSEAEPKSESGSSLLLDLRLSNDDSTVELNLCNSLNMASSPKTKMMEREKQSDRRVFSCNFCKREFSTSQALGGHQNAHKQERAMAKRRQGMDMPGFGHPHFHYYTYSSIPHVPLYGSFNRSLGVRMESMIHKPPYSWMTPPPSGYQFGHGGWLKPTMMSPQSSFEHRMRREDFQIHGGGSSGFGAPAGPSSTIEGSGGGGAISSLVGGSNSNGNDSSILANKTSGGGNLWQGGHKEDDQPGG--
VviZFP51	chr7	chr13	21882560	21883414	276	4e-83	+	+	0.962	0.68	MEALGVDHQCPSEGSSISATSEGTPSKDGERAKKVK------MKGEVSEEKRKTESGSSLLLDLRLSNDDSKLDLNLCNSLRAASSPERTVMVREKQPERRVFSCNFCKREFSTSQALGGHQNAHKQERAIAKRRQGMDMPGFGHPHFHyyPYSSIPPVPLYGSFNRSLGVRMDSMIHKPPYPWTPQPPpgYRFGHGGWLRPNMMSPQSAFEHrmRKEDFHMHGGGVFGASTGPSSRFEESDGAISSLGVSNSNGDDPS-----IVADKASGGDDLWQGGHKDSDQPGGPN
VviZFP55	chr8	chr06	6157087	6156545	116	3e-29	+	-	0.925	0.455	-----------DQVVCTSDDQGPS-QARSYECTFCKRGFSTAQALGGHMNIHRKDKAKLKKASNEaqYSLDITKPASLFSPIPtkDPLQAMYSEERSKIAWPN-WIVSGE-DTTIRAQTRVGEPQKLTFLGETPSNTRDRMLTssTVNAGKGLSSGQGSSGAELDLELRLGPEPHGPsaTGTKKFF*
VviZFP55	chr8	chr02	7354013	7354573	73.6	3e-14	+	+	0.845	0.377	-------VRAFAEDTGNI--MGTTWPPRSYTCTFCRREFRSAQALGGHMNVHRRDRARLHQtsNNPTSSSSTNSSSTLIIP-------TQEFITNGGLCLLYqpTSINSCMdiAPYPPNNLISPCPPSifSAPpsKPEPSAVSNGDDDNENTSNNYNDSAMEELDLELRLGHRP-------------
VviZFP57	chr8	chr06	19424884	19425774	242	1e-71	+	+	0.986	0.596	MEAPEEFMGSSDHTQIVKGKRTKRQRTLSPFGVLVTSSSSSGGGGGGGGGGGGGGDYSSISSPTSSGEV----LESTEEEEDMANCLILLAQgkLSSPSFTEMATTTAGKAGFYVYECKTCNRTFPSFQALGGHRASHKKPKAVVEEKkaTASWDDDygQFNKISPPLSLQIgnKALHSSNKSKVHECSICGSEFSSGQALGGHMRRHRSNTSTRITMSMDAGKMDSHdkKEPRNVLPLDLNLPAPEDehRDSKFQFTSNQQHLVFSAPALVDCHY*
VviZFP57	chr8	chr13	7104037	7104945	189	3e-53	+	+	0.964	0.531	MEAQDEY------AHIVKGKRTKRLRPHSPLPFPIPTNSSTAEGGDSSGGDDSNLMHisNSASSPANSFDLFQQDSSEEDEDLANCLILLAQGQSREEssVAAAATATAKAGFYAYECKTCNRTFPSFQALGGHRASHKKPKAFMEEKKIFGFLEEEESQLK----PLTLQlsRAFNSSSSKSRIHECSICGAEFTSGQALGGHMRRHRasTNTTLSLNPLPGCLEPEQAKRPRtsLDLDLNLPAPEDDhrEPKFSFTPkpSPLMFPAPTLVDCHY*
VviZFP58	chr8	chr06	2296594	2296145	291	1e-87	+	-	0.758	0.893	---------------------------------------------SKYLML*MHMWGHGSQYRKGPESLRGTQPTAMLKLPCFCCAPGCRNNIDHPRSRPLKDFRTLQTHYKRKHGIKPFMCRKCGKAFAVRGDWRTHEKNCGKLWYCACGSDFKHKRSLKDHIKAFGHGHAAYGIDCFEEEDEPASEIEQDNES---
VviZFP58	chr8	chr13	27638996	27639424	259	1e-76	+	+	0.717	0.845	----------------------------------------------------MHMWGHGSQYRKGPESLRGTQPTAMLKLPCYCCSPGCKHNIDHPRSRPLKDFRTLQTHYKRKHGIKHFLCRKCNKPFAVKGDWRTHEKNCGKVWYCICGSDFKHKRSLKDHIKAFGRGHAAIGTDFfqEEDDPASEIEHDGE----
VviZFP65	chr11	chr03	6548909	6549304	72.4	3e-14	+	+	0.755	0.415	-------------------------------------PTSSKVFSCNFCMRKFYSSQALGGHQNAHKRERGAARRYQsrSLGVRPH-SLVQKPNRDGTAIVARFDDSNTGFGMTWTPFTLEETMDVMWPGSYRLEQQPSEQTSEPLKLDLNLRL*
VviZFP68	chr13	chr06	5152538	5152981	177	7e-51	+	+	0.849	0.602	----EVEALAMANCLMLLSRVGKSESTNQLPGRVFECKTCNRKFPSFQALGGHRASHKKPRLMG----DELQLPTSPAKPKTHECSICGLEFAIGQALGGHMRRHRSEIHN---------------PTPVSVVKKTSDERVLslDLNLTPWEN-DLKIQFRKVPHMVDCI--
VviZFP68	chr13	chr08	18753127	18752630	98.2	6e-23	+	-	0.773	0.503	----------MANCLILLAQGQSRK--VAVPAavYQCKTCYRCFPSFQALGGHRASHKRprTWALMEDEYDQFNHNStkSKVHECSICGAEFSSGQALGGHMRRHRTFTG------PPPTMPMATSSPESQEAKKP--RNILQLDLNLPAPED-------------------
VviZFP69	chr13	chr08	15049244	15048333	177	9e-49	+	-	0.986	0.558	MEQARFWMWTKRKHSLSSHVQASTnsYSDSWEEQAFAEDAAGPLGG--CIWPPRSYSCSFCKREFRSAQALGGHMNVHRRDRARLKQSPSPHNesSLGFQYPSqyNPNPNSDPDVLASPSSLSRVSAPKTQENCIEQILV-PPYSSSIIQEHKKRPPFSPAPSNPNSGADGYICVSDPKAEGEKSSRILESGCWA-KGDYIKPDLSVSLNWVVRRTRQTASSGgeETISCKRRRTDSPslPFFLKPSSGDRHHVQPEVLELRASSLEDLDLELRLGERPKVK*
VviZFP69	chr13	chr06	6161281	6160463	157	7e-42	+	-	0.926	0.466	MEQARYWMWNKGKGRWKSHLDAS----SNSWEEEAFAKDASQPFGAF--IWPPRSYSCSFCRREFRTAQALGGHMNVHRRDRARLkqPPSPHKE--ISGKSMGDEDPDqnSIHGVVASPLSPSRVSVLSIQENCEELSMI-----SSTVQEHHKGTFSCFPQSWSNSVPIRVFSIPDSKRREENPMKKRKSRVHD-EANSSKSDLSMSLNLVI-------GPGNEQTVSCKRRRTDQIPLPFFLKGSSATRHDLKSQITALNLDSAEGLDLELRLGDPPKVK*
VviZFP71	chr13	chr08	18753373	18752543	179	2e-49	+	-	0.881	0.495	MEVQEEvtHVIKGKRTKRQRLSSPLALTMASSSSSGEEGDGGGRVSDNSGGV---DRATTSPTTSTDHEFAESTEEEEDMANCLILLAQGQSRKVA-------VPAAAATSSKATGFYVYQCKTCYRCFPSFQALGGHRASHKRPKAVTEEKRTWALMEDEYDQFnaLSLQI-PNRGLYSNNKSKVHECSICGAEFSSGQALGGHMRRHRTFTGPPPTMPMATSSP-----ESQEAKKPRN--ILQLDLNLPAPEDDH---RESKFPFATKEQA---------------LVFSASPLVDCHY*
VviZFP71	chr13	chr06	19424884	19425774	169	6e-46	+	+	0.901	0.498	MEAPEEftQIVKGKRTKRQRTLSPFGVLVTSSSSSGGGGGGGGGGGGGGDYSSISSPTSSGE-------VLESTEEEEDMANCLILLAQGLGPRQ--IEEGGAvtEMATTTAGKAGFYVYECKTCNRTFPSFQALGGHRASHKKPKAVVEEKksWDDDYYEEGQFnpLSLQIGNNKALHSSNKSKVHECSICGSEFSSGQALGGHMRRHRSNT---STRITMSMDAGKMDSHDHHKKEPRN--VLPLDLNLPAPEDELHH-RDSKFQFTSNQQH---------------LVFSAPALVDCHY*
VviZFP72	chr13	chr13	21882560	21883414	493	9e-159	+	+	0.973	1	MEALGVDHQCPSEGSSISATSEGTPSKDGERAKKVKMKGEVSEEKRKTESGSSLLLDLRLSNDDSKLDLNLCNSLRAASSPERTVMVREKQPERRVFSCNFCKREFSTSQALGGHQNAHKQERAIAKRRQGMDMPGFGHPHFHYNYPYSSIPPVPLYGSFNRSLGVRMDSMIHKPPYPWTPQPPPPPPGYRFGHGGWLRPNMMSPQSAFEHRIMRKEDFHMHGGGVFGASTGPSSRFEESDGAISSLGVSNSNGDDPSIVADKASGGDDLWQGGHKDSDQPGGPN--------
VviZFP72	chr13	chr07	22918977	22919843	315	8e-97	+	+	0.949	0.753	MEELEVDHQCTSEASSSSATSEGTPSKDGEKAKTLKMKgeGSEAEPKSESGSSLLLDLRLSNDDSTVELNLCNSLNMASSPKTKMMEREKQSDRRVFSCNFCKREFSTSQALGGHQNAHKQERAMAKRRQGMDMPGFGHPHFHY-YTYSSIPHVPLYGSFNRSLGVRMESMIHK---PPYSWMTPPPSGYQFGHGGWLKPTMMSPQSSFEHR-MRREDFQIHGGGsfGAPAGPSSTIEGSGGGGAivGGSNSNGNDSSILANKTSGGGNLWQGGHKEDDQPGG----------
VviZFP74	chr14	chr14	2060556	2059534	566	3e-180	+	-	0.726	0.979	---------------------------------------------------------------------------------------------------------------------------------CFTFAVACRRDSFITHRAFCDALAEENTKVNQGLANTMRRNLQIQGQVSELLSSMPLNNNPNSTMGLSEFTHSDSKNHLKTLPHEPMPVPPKPLNMAAAGMFSTTSGSLFGCPITASSPSSSSRLQ
VviZFP75	chr14	chr11	19169126	19168785	61.2	1e-10	+	-	0.811	0.393	-------------------------RVFSCNYCQRKFYSSQALGGHQNAHKLERTLAKKSRELSSAVRPHGGpsNASGTGLFRRTQQPVVghQGHAGRFQNDMSYGARIEMNYdpENVQEEFSHLDLSLRL*
VviZFP78	chr14	chr01	10118332	10117745	125	1e-31	+	-	0.776	0.476	-------------------------------------------------KKLRLFGFELDPYKKGESCLKESVERDESVNSSNTDSSGREKPSIEKNSTVEPEDKKFECQYCFKEFANSQALGGHQNAHKKERMKKKRLQLQARKASINHYLQPLQNNHSFTYHGSALWFYdsCQSPDDESQISFTPFDQDAHLKKSQFSKWylPLQQDttLTHPDGS--GQNKPAIIKPSPLPVSKQ---
VviZFP79	chr14	chr01	616113	617663	243	8e-68	+	+	0.855	0.376	-EEDQKTKHVCKLCNKRYPSGKSLGGHMRSHMIGNSAEAAesSLNGGRSSKKESGFEGGGHSAYGLRENPKKTWRLANS------------------------------------RSGSQQENVCKECGKVFQSLKALCGHMACHSEKErsSNLEDHSWTNASQKPVMDRRKRSKR---TNFNRTLAVYPSPSVSDTEQEQQELAICLMMLSRDSGHWGGLNSLVYSSDNNSVVLEAKSSSIDMRICRGEDMNCV
VviZFP79	chr14	chr17	7607423	7609087	229	4e-63	+	+	0.905	0.378	-----EFKHVCKFCKKSFPCGRSLGGHMRSHMINSSFETDetKLSSLHKAATNPGSETATQIGYGLRENPKKTWRIADSS--------EDTSLLGKFCKDCGKGFQSWKALFGHMRSHSEKERLS----------NSLEEEDSWTSANQKLVMDS----QSDTETAVPnrSRRRTRYMATAtsSFSFANASSSVSEIEQEQEEVAISLMMLSRDSGNWGGLNSVTESSDNNSVFLEAPSsnRNT-RIESKTTNGC
VviZFP8	chr14	chr01	20214944	20216158	672	0	+	+	0.754	1	------------------------------------------------------------------------------------------------------------------------------------RRDSFITHRAFCDALAQESARNPPSLTNMGGHLYGTSQMTLGLSQVGSQIASLHDQNHPSSNILRLDSAGAAKYEHLLPPSNPSFGKPPQPMPSSAFYMPDSNQGYQEHQSHHTLLGNKPFHG
VviZFP81	chr15	chr02	5392498	5391548	246	7e-72	+	-	0.847	0.5	MEKHKCKLCSRRFSSGRALGGHMRSHLATLPIPPKTPQHSDRTdsSSEEEEEGEEQRSEGEEKALAYGLRENPKRSFRLADPEFSFAVDAGSVV-QDRESETE-SRNPTRRRSKRAWKLGV--PNQGLDLKKPKLGKSETTESPTELEPVSSVSNTWPEEDIAMCLVMLSRDTWT------------------------------RSDEDQDIKDEEERSVD----ETCKKVFSSFEASpvNKASKKKIKACF---EDESNPENGGN-----VKIYECPFCSRVFRSGQALGGHKRSHLL-NNSTTTTAAAAAAASANSEKFQNGVIDLNLPAPPEDYAFSQ--HSAVSYAEFI------
VviZFP82	chr16	chr16	9138595	9139293	436	5e-140	+	+	0.987	1	---AKCKICFRQFSNRKALGGHMRSHMAKLSIQPKPQKPDNSSKFAVHDDQESETDTPKNQSRRRSKRACRSINKKADSPDSSVVSDVDDFSAEDAAQLLVLLSREKWTRGKEVDNEELMKEDNFTIIYRCETCNKGFQSYQALGGHRASHKKLKIESDEEDIAPSKGNQRTFKCPFCFKVFESGQAMGGHKKVHMSTAAAAARRVSMPGQNFIDLNLPAPEEDNGSQVDDPSIK*
VviZFP82	chr16	chr15	13755848	13756891	138	5e-36	+	+	0.992	0.491	MEKHKCKLCFRSFSNGRALGGHMRSHMLNLPIPPKQEQpdPEFSFAVdqDRESETESSKNPTRRRSKRNRkkLDKLSKTESWADPEPVSSISDATTEecLMMLSRDKWIEEQENQedETDDSDELKLfyKCETCNKVFRSYQALGGHRASHKKIkvEFEPENAspCLADAKIHECPVCFRKFTSGQALGGHKRSHISGSAAAakASSKVGDSMIDLNLPApeEDDISQIEHSAV--
VviZFP82	chr16	chr02	5392498	5391593	109	5e-26	+	-	0.924	0.446	MEKHKCKLCSRRFSSGRALGGHMRSHLATLPIPPkpqnPKRSFRLavVQDRESETES-RNPTRRRSKRAWksETTESPTELEPVSSVSNTWPEEDIAMCLVMLSRDTWTRSDE--DQDIKDEEERSVD---ETCKKVFSSFEASPvnKASKKKIKACFEDESNPENGGNVKIYECPFCSRVFRSGQALGGHKRSHLLNNSTTTTAAAAAaqnvIDLNLPAPPED------------
VviZFP83	chr16	chr16	19166516	19167508	689	0	+	+	0.895	1	-----------------------------------------------------------------------------------------------------------------------------------------------------------------------------------------------------------------------------------------------------TNGEKTDSKE
VviZFP89	chr17	chr17	12500481	12500699	155	2e-41	+	+	0.737	0.973	-----------------ILQYMMPFVEREQYQISSSCKLHPDNHLFSDQEQHKIHVDINEWRCGYCKKSFRAEKFLDQHFDNRHYGLLNV---------
VviZFP89	chr17	chr14	26368890	26368645	131	4e-33	+	-	0.788	0.769	------------TAWYIiaQYLMPFVEKEGYQISSSCRLHHENDLYRDQEQHKIHVDINEWRCGYCKKSFYAENYLDKHFDNRHYNLLNV---------
VviZFP92	chr18	chr03	7126219	7125551	230	3e-68	+	-	0.897	0.667	MALEALNSPTTMSPTFKFEEAELHSLEPWTKRKRSRRPRFENPSTEEEYLALCLIMLARGGATT------REESPMPLRAVPPpnLSYKCNVCNKAFSSYQALGGHKASHRKSSTDDASTSANTTTTAGSSALngKTHECSICHRTFPTGQALGGHKRCHY---DGGSSGVTSSEGAVSSHSHRDFDLNLPALPDFWPRFRVdvEQEVESPLPAKKPRF---------------
VviZFP92	chr18	chr07	21814379	21815062	193	3e-55	+	+	0.906	0.563	MALETLNSPTAATTVQFHHDSDLDYLEPWTKRKRSKRPRLDNPPTEEEYLALCLIMLAQGGRGDVATQLRHH---SPPPPPPALTLSYKCSVCNKAFPSYQALGGHKASHRKLAGIEDQPTTAGTSNASNanTSGKIHECSICHKTFSSGQALGGHKRCHYDSGSNGGSSGDGAITWSDGtsHRDFDLNLPALPGFSPasQLPCEEEVESPLSAK-------------------
VviZFP94	chr18	chr18	10397777	10397379	291	3e-85	+	-	0.899	1	-----DPDAEVIALSPKTLMATNRFVCEICNKGFQRDQNLQLHRRGHNLPWKLRQRTSKEVRKRVYVCPEPTCVHHDPTRALGDLTGIKKHFCRKHGEKKWKCERCSKKYAVQSDWKAHLKTCGTREYKCDCGTLFSR----------
VviZFP94	chr18	chr04	18302664	18302266	280	1e-81	+	-	0.899	0.94	-----DPDAEVIALSPKTLMATNRFVCEICNKGFQRDQNLQLHRRGHNLPWKLRQRSSKEVRKRVYVCPEPSCVHHEPSRALGDLTGIKKHFCRKHGEKKWKCDKCSKKYAVQSDWKAHSKICGTREYKCDCGTLFSR----------
VviZFP94	chr18	chr09	2110468	2110070	278	8e-81	+	-	0.899	0.925	-----DPDAEVIALSPKTLMATNRFVCEICNKGFQRDQNLQLHRRGHNLPWKLKQRTSKEVRKKVYVCPEASCVHHDPSRALGDLTGIKKHFCRKHGEKKWKCDKCSKRYAVQSDWKAHSKTCGTREYRCDCGTLFSR----------
VviZFP94	chr18	chr08	13210976	13210578	275	1e-79	+	-	0.899	0.917	-----DPDAEVIALSPKTLMATNRFICEICNKGFQRDQNLQLHRRGHNLPWKLKQRSNKEVRKKVYICPEKTCVHHDPSRALGDLTGIKKHFSRKHGEKKWKCEKCSKKYAVQSDWKAHSKTCGTREYKCDCGTLFSR----------
VviZFP94	chr18	chr07	901756	901343	272	8e-79	+	-	0.932	0.877	FSGFADPDAEVIALSPKTLLATNRFVCEICNKGFQRDQNLQLHRRGHNLPWKLKQRNSKEIKKKAYVCPEPTCVHHHPSRALGDLTGIKKHFCRKHGEKKWKCEKCSKIYAVQSDWKAHSKTCGTREYRCDCGTLFSR----------
VviZFP94	chr18	chr06	3817659	3817261	271	3e-78	+	-	0.899	0.902	-----DPEAEVIALSPKSLMATNRFICEICNKGFQRDQNLQLHRRGHNLPWKLRQRTSKEVRKKVYICPEKSCVHHNPTRALGDLTGIKKHYSRKHGEKKWKCEKCSKKYAVQSDWKAHSKICGTREYKCDCGTLFSR----------
VviZFP94	chr18	chr12	3778456	3778854	268	2e-77	+	+	0.899	0.91	-----DPEAEVIALSPKTLMATNRFLCEICGKGFQRDQNLQLHRRGHNLPWKLKQRSSKEPRKRVYVCPEKTCVHHHPSRALGDLTGIKKHFCRKHGEKKWKCEKCSKRYAVQSDWKAHTKTCGTREYKCDCGTLFSR----------
VviZFP94	chr18	chr17	1568928	1569347	220	5e-61	+	+	0.939	0.705	-----DPDAEVVSLSPKTLLESDRYICEICNQGFQRDQNLQMHRRRHKVPWKLLKRETPVVRKRVFVCPEPSCLHHDPCHALGDLVGIKKHFRRKhnHKQWVCEKCNKGYAVQSDYKAHLKTCGTRGHSCDCGRVFSRLDSIIT----
VviZFP95	chr18	chr19	5329781	5329134	199	6e-55	+	-	0.826	0.563	------------------------------------HHLFSVVVTELVEGDSSRKIVEIICRTSWLKSENHCGRIERVLKVHNMQKTLGRFEEYREMVKTKASKLPKKHPRCLADGNELLRFYGTTMTCALGVNGSSNLCIS-DKCCVCRIIRHGFSAKK-ELkgVFTTSTSGRAFESIEVYDerKALIVCRVIAGRVHRPLENIQDMAGQSG--FDSLAGKVGLYSNIEELYLLNPRALLPCFVVICK----
VviZFP95	chr18	chr06	7024546	7025316	197	3e-54	+	+	0.941	0.496	ESDISADHQFFPL-RNDIFPCPACGEVFQKPQNLEQHQALKHAVSELIDGDSGNNIVRIIFKTGWTDSEK-IPKIQRILKIHNSSKILARFEEYRESVKSKAARnrRRDERCIADGNELLRFHCSTFLCNLGQNGNSSVCNH-QYCSVCGIIRTGFSPK---LDGISTLSTSWRAHATIpfMNVKRAMLVCRVVAGRIGSDQDEVDKEDGG----FDSVVGRSAilVDDEELLVFNPRSVLPCFVIVY-----
VviZFP95	chr18	chr02	4968612	4968061	110	1e-24	+	-	0.711	0.417	------------------------------------------ALAEMPEGHPSRNVVEIIFHTSWSPKAFS-GRIEMIFKVQNLPRTVTRFEEYREMVKSRAGstWEDDARCVADGNEVMRFHCLGPTSGG-----------VYDGGAAAWVFPGGKGSA-----ICTFSGSGGAHESGGGGRGRRAMLVCRVIAGRvkQIGLDSLLEGRV---GFDSVSGDNG------ELLVFDPRAVLPCFLIIY-----

## Sheet: Gene_and_paralogs
Supplemental File 1: Table with the gene name and the number of paralogs that have each gene in the genome
Gene	Number of paralogs		Number of gene with paralogs	Number of paralogs	Explication				Number of paralogs per gene	Number of genes
VviZFP11	1		57	0	57 gene have 0 paralogs				0	57
VviZFP13	1		20 genes	1	20 genes have 1 paralogs				1	20
VviZFP15	1		16 genes	2	16 genes have 2 paralogs				2	16
VviZFP16	1		3 genes	3	3 genes have 3 paralogs				3	3
VviZFP21	1		1 gene	4	1 genes have 4 paralogs				4	1
VviZFP31	1		1 gene	8	1 gene has 8 paralogs				5	1
VviZFP36	1
VviZFP37	1
VviZFP39	1
VviZFP4	1
VviZFP41	1
VviZFP46	1
VviZFP49	1
VviZFP65	1
VviZFP74	1
VviZFP75	1
VviZFP78	1
VviZFP8	1
VviZFP81	1
VviZFP83	1
VviZFP1	2
VviZFP27	2
VviZFP32	2
VviZFP40	2
VviZFP50	2
VviZFP51	2
VviZFP55	2
VviZFP57	2
VviZFP58	2
VviZFP68	2
VviZFP69	2
VviZFP71	2
VviZFP72	2
VviZFP79	2
VviZFP89	2
VviZFP92	2
VviZFP14	3
VviZFP82	3
VviZFP95	3
VviZFP30	4
VviZFP94	8
TOTAL	73

## Sheet: dNdS_ratio
Supplemental File 1: dN/dS ratio results of gene paralog pairs using PAL2NAL
Gene	chr_original	chr_subj		Number of synonymous sites (S)	Number of non-synonymous sites (N)	Synonymous substitution rate (dS)	Non-synonymous substitution rate (dN)	dN/dS
VviZFP82	chr16	chr16	VviZFP82_chr16	126.1	569.9	0	0	0.001
VviZFP16	chr3	chr01	VviZFP16_chr01	33.3	152.7	92.4185	0.1536	0.0017
VviZFP94	chr18	chr17	VviZFP94_chr17	83.2	333.8	82.8284	0.1859	0.0022
VviZFP14	chr3	chr07	VviZFP14_chr07	152.7	504.3	70.7945	0.2827	0.004
VviZFP50	chr7	chr03	VviZFP50_chr03	152.6	504.4	70.8162	0.282	0.004
VviZFP92	chr18	chr03	VviZFP92_chr03	153.6	479.4	42.9524	0.2072	0.0048
VviZFP14	chr3	chr18	VviZFP14_chr18	153.6	479.4	42.6154	0.2072	0.0049
VviZFP95	chr18	chr19	VviZFP95_chr19	147.1	482.9	70.1607	0.3643	0.0052
VviZFP94	chr18	chr08	VviZFP94_chr08	106.7	292.3	6.6814	0.0427	0.0064
VviZFP41	chr6	chr18	VviZFP41_chr18	198	702	74.0147	0.4964	0.0067
VviZFP94	chr18	chr07	VviZFP94_chr07	114.2	299.8	9.6204	0.0643	0.0067
VviZFP95	chr18	chr02	VviZFP95_chr02	122.6	420.4	72.0437	0.5176	0.0072
VviZFP94	chr18	chr09	VviZFP94_chr09	104.2	294.8	4.2388	0.0347	0.0082
VviZFP75	chr14	chr11	VviZFP75_chr11	75	219	63.5321	0.6069	0.0096
VviZFP13	chr3	chr15	VviZFP13_chr15	160.8	520.2	68.4081	0.6761	0.0099
VviZFP30	chr6	chr03	VviZFP30_chr03	91.3	340.7	61.5334	0.6767	0.011
VviZFP94	chr18	chr12	VviZFP94_chr12	89.4	309.6	4.1454	0.0544	0.0131
VviZFP94	chr18	chr04	VviZFP94_chr04	98	301	1.6403	0.0269	0.0164
VviZFP14	chr3	chr15	VviZFP14_chr15	122	391	29.4094	0.5351	0.0182
VviZFP94	chr18	chr06	VviZFP94_chr06	95.9	303.1	2.5171	0.0526	0.0209
VviZFP95	chr18	chr06	VviZFP95_chr06	105.4	497.6	86.5354	1.8614	0.0215
VviZFP30	chr6	chr18	VviZFP30_chr18	93.9	311.1	29.5682	0.6956	0.0235
VviZFP27	chr5	chr02	VviZFP27_chr02	104	337	24.2939	0.733	0.0302
VviZFP55	chr8	chr02	VviZFP55_chr02	116.8	348.2	16.8495	0.7387	0.0438
VviZFP58	chr8	chr06	VviZFP58_chr06	105.2	338.8	0.9249	0.051	0.0552
VviZFP68	chr13	chr08	VviZFP68_chr08	102	303	8.3161	0.5659	0.0681
VviZFP58	chr8	chr13	VviZFP58_chr13	98.2	327.8	1.2502	0.0875	0.07
VviZFP89	chr17	chr14	VviZFP89_chr14	30.2	203.8	2.0602	0.17	0.0825
VviZFP49	chr7	chr18	VviZFP49_chr18	189.9	707.1	5.9342	0.4984	0.084
VviZFP68	chr13	chr06	VviZFP68_chr06	95.8	342.2	1.7331	0.2119	0.1222
VviZFP30	chr6	chr13	VviZFP30_chr13	99.2	359.8	1.7301	0.2154	0.1245
VviZFP30	chr6	chr08	VviZFP30_chr08	88.3	292.7	3.7053	0.4649	0.1255
VviZFP40	chr6	chr08	VviZFP40_chr08	204.3	611.7	1.8799	0.2787	0.1483
VviZFP57	chr8	chr06	VviZFP57_chr06	204.3	611.7	1.8799	0.2787	0.1483
VviZFP40	chr6	chr13	VviZFP40_chr13	195.6	608.4	2.508	0.3755	0.1497
VviZFP71	chr13	chr06	VviZFP71_chr06	195.6	608.4	2.5079	0.3755	0.1497
VviZFP65	chr11	chr03	VviZFP65_chr03	84.4	263.6	4.4782	0.7284	0.1627
VviZFP21	chr4	chr09	VviZFP21_chr09	202.4	598.6	1.4487	0.2873	0.1983
VviZFP57	chr8	chr13	VviZFP57_chr13	208.4	589.6	1.7793	0.3591	0.2018
VviZFP71	chr13	chr08	VviZFP71_chr08	208.4	589.6	1.7793	0.3591	0.2018
VviZFP11	chr1	chr15	VviZFP11_chr15	229.5	685.5	1.5255	0.3201	0.2098
VviZFP81	chr15	chr02	VviZFP81_chr02	229.5	685.5	1.5255	0.3201	0.2098
VviZFP1	chr1	chr17	VviZFP1_chr17	316.8	1111.2	1.8912	0.416	0.22
VviZFP50	chr7	chr18	VviZFP50_chr18	162.4	473.6	1.3479	0.3013	0.2235
VviZFP92	chr18	chr07	VviZFP92_chr07	162.4	473.6	1.3479	0.3013	0.2235
VviZFP69	chr13	chr08	VviZFP69_chr08	204.2	629.8	1.3501	0.3271	0.2423
VviZFP31	chr6	chr08	VviZFP31_chr08	126.4	386.6	2.0824	0.5296	0.2543
VviZFP55	chr8	chr06	VviZFP55_chr06	126.4	386.6	2.0824	0.5296	0.2543
VviZFP82	chr16	chr15	VviZFP82_chr15	165.8	536.2	1.8772	0.5089	0.2711
VviZFP32	chr6	chr13	VviZFP32_chr13	189.6	593.4	1.3463	0.4034	0.2996
VviZFP69	chr13	chr06	VviZFP69_chr06	189.6	593.4	1.3463	0.4034	0.2996
VviZFP32	chr6	chr08	VviZFP32_chr08	201.1	608.9	1.1409	0.3512	0.3079
VviZFP78	chr14	chr01	VviZFP78_chr01	145.6	421.4	1.543	0.4906	0.318
VviZFP8	chr14	chr01	VviZFP8_chr01	304.4	907.6	0	0	0.3208
VviZFP79	chr14	chr01	VviZFP79_chr01	313.9	1153.1	1.8064	0.6043	0.3345
VviZFP1	chr1	chr14	VviZFP1_chr14	314.9	1158.1	1.7901	0.6063	0.3387
VviZFP72	chr13	chr13	VviZFP72_chr13	213	642	0	0	0.3595
VviZFP82	chr16	chr02	VviZFP82_chr02	171.2	482.8	1.6067	0.5788	0.3603
VviZFP27	chr5	chr07	VviZFP27_chr07	108.7	320.3	1.4166	0.531	0.3748
VviZFP39	chr6	chr19	VviZFP39_chr19	247.3	823.7	1.6293	0.6366	0.3907
VviZFP89	chr17	chr17	VviZFP89_chr17	28.9	190.1	0.0406	0.0159	0.391
VviZFP79	chr14	chr17	VviZFP79_chr17	345.1	1208.9	1.3596	0.5367	0.3947
VviZFP83	chr16	chr16	VviZFP83_chr16	233.5	759.5	0	0	0.4096
VviZFP36	chr6	chr19	VviZFP36_chr19	228.3	719.7	1.5521	0.6384	0.4113
VviZFP51	chr7	chr13	VviZFP51_chr13	219.3	620.7	0.3178	0.1318	0.4149
VviZFP72	chr13	chr07	VviZFP72_chr07	217.4	616.6	0.3133	0.1308	0.4176
VviZFP94	chr18	chr18	VviZFP94_chr18	90.6	308.4	0	0	0.4678
VviZFP37	chr6	chr19	VviZFP37_chr19	274.1	904.9	1.4866	0.7317	0.4922
VviZFP51	chr7	chr07	VviZFP51_chr07	211.4	655.6	0	0	0.4993
VviZFP4	chr6	chr01	VviZFP4_chr01	199.7	697.3	0.0054	0.0028	0.5254
VviZFP15	chr3	chr18	VviZFP15_chr18	41.4	102.6	0.3633	0.2198	0.605
VviZFP46	chr7	chr07	VviZFP46_chr07	241.3	862.7	0.0097	0.0079	0.8099
VviZFP74	chr14	chr14	VviZFP74_chr14	262.3	757.7	0.0162	0.0146	0.9014
