# Supplementary material for: Comprehensive Genome-Wide Exploration of C2H2 Zinc Finger Family in Grapevine (Vitis vinifera L.): Insights into the Roles in the Pollen Development Regulation
Source: Genes (Basel). 2021 Feb 20;12(2):302. doi: 10.3390/genes12020302 (PMC7924211; doi:10.3390/genes12020302)
Supplement: Supplementary file 1 [file genes-12-00302-s001.zip › Files/FileS3.xlsx]

## Sheet: FileS3
Supplemental file 3: Tandem duplication event regions in grapevine chromosomes. The percentage identity was obtained within the pair-wise alignment of gene sequences using Clustal Omega software [25]. The cell red intensity indicates the similarity grade between sequences. Red cells correspond to 100% sequence identity.
	chr			VviZFP_ID			Percent Identity Matrix
	chr1			VviZFP78
				VviZFP9			67.6
	chr3			VviZFP16
				VviZFP17			75
				VviZFP18			81.08	79.41
	chr5			VviZFP25
				VviZFP26			74.88
				VviZFP27			31.88	32.62
	chr6			VviZFP31
				VviZFP32			31.33
				VviZFP34
				VviZFP35			33.45
				VviZFP36			31.56	50.5
				VviZFP37			33	91.08	50.12
				VviZFP38			31.5	85	49.39	90.87
				VviZFP39			30.16	46.77	77.16	45.72	45.08
				VviZFP40
				VviZFP41			20
	chr7			VviZFP47
				VviZFP48			28.24
	chr15			VviZFP80
				VviZFP81			33.13
	chr17			VviZFP86
				VviZFP87			22.05
