# Supplementary material for: Comprehensive Genome-Wide Exploration of C2H2 Zinc Finger Family in Grapevine (Vitis vinifera L.): Insights into the Roles in the Pollen Development Regulation
Source: Genes (Basel). 2021 Feb 20;12(2):302. doi: 10.3390/genes12020302 (PMC7924211; doi:10.3390/genes12020302)
Supplement: Supplementary file 1 [file genes-12-00302-s001.zip › Tables/TableS1.xlsx]

## Sheet: TableS1
Supplemental table 1: List of primers used in qRT-PCR analysis
Gene	Name	Primer	Sequence 5' to 3'	Tm (ºC)
VviZFP1	qpcrVviZFP1_F	Forward	TTAGGTGGTCATAAGAAGTCCC	53.7
	qpcrVviZFP1_R	Reverse	GCAACTCATGATAGCTGCTA	52.3
VviZFP3	qpcrVviZFP3_F	Forward	ATCGGTCCTCCAAATGCCTG	60
	qpcrVviZFP3_R	Reverse	CTTCAACGGGATCACCACCA	60
VviZFP13	qpcrVviZFP13_F	Forward	TCGCACCAGGCTCTAGG	63
	qpcrVviZFP13_R	Reverse	TGCCCACCACTCCTATCC	63
VviZFP30	qpcrVviZFP30_F	Forward	GGAGTCGATGAGGTTGAGGC	60
	qpcrVviZFP30_R	Reverse	CCCAGCGCTTGAAATGAAGG	60
VviZFP68	qpcrVviZFP68_F	Forward	GCAGTTCCCGTCGTTCC	62
	qpcrVviZFP68_R	Reverse	GAGCATTCGTGGGTCTTGG	63
VviZFP81	qpcrVviZFP81_F	Forward	ATGCCCAGTCTGCTTCC	61
	qpcrVviZFP81_R	Reverse	GCTGAGCCTGAGATGTGG	62
VviZFP85	qpcrVviZFP85_F	Forward	ACAAGCAGTGGGTCTGTGAG	60
	qpcrVviZFP85_R	Reverse	AGAGGCAGTTCGAGACAAGC	60
