# Supplementary material for: Comprehensive Genome-Wide Exploration of C2H2 Zinc Finger Family in Grapevine (Vitis vinifera L.): Insights into the Roles in the Pollen Development Regulation
Source: Genes (Basel). 2021 Feb 20;12(2):302. doi: 10.3390/genes12020302 (PMC7924211; doi:10.3390/genes12020302)
Supplement: Supplementary file 1 [file genes-12-00302-s001.zip › Tables/TableS2.xlsx]

## Sheet: tableS2
Supplementary table 2: The identified VviZFP genes and their information related to genomic sequence and protein product
ZFP_ID	URGI_12X.v2_ID	chr	start	end	strain	No. of amino acids	Molecular weight	Theorical pI	ZFP-set classification	Subcellular localization
VviZFP1	Vitvi01g00063.t01	chr1	615426	618157	+	522	57541.7	8.82	C	Nuclear
VviZFP2	Vitvi01g00098.t01	chr1	1071683	1078380	-	375	40096.9	7.2	A	Nuclear
VviZFP3	Vitvi01g00247.t01	chr1	2770614	2771915	-	275	30461	8.11	A	Nuclear
VviZFP4	Vitvi01g00529.t01	chr1	6006079	6010245	+	246	26776.9	5.43	C	Nuclear
VviZFP5	Vitvi01g00552.t01	chr1	6214495	6217248	+	425	47126.1	8.69	A	Nuclear
VviZFP6	Vitvi01g02054.t01	chr1	8144936	8145353	-	138	15564	4.2	A	Nuclear
VviZFP7	Vitvi01g00845.t01	chr1	10117666	10118410	-	247	27640.8	7.63	C	Nuclear
VviZFP8	Vitvi01g01492.t01	chr1	20211884	20216358	+	587	63397.4	9.42	A	Nuclear
VviZFP9	Vitvi01g01493.t01	chr1	20240277	20243679	-	603	65205.2	9.04	A	Nuclear
VviZFP10	Vitvi02g00488.t01	chr2	4599267	4604503	+	231	26915.1	10.3	C	Mitochondrial
VviZFP11	Vitvi02g00560.t01	chr2	5391526	5392771	-	335	37042.1	5.87	C	Nuclear
VviZFP12	Vitvi02g00686.t01	chr2	7353832	7354585	+	250	27324	4.96	C	Nuclear
VviZFP13	Vitvi03g00230.t01	chr3	2660930	2662153	+	322	35038.5	7.57	C	Nuclear
VviZFP14	Vitvi03g00630.t01	chr3	7125339	7126334	-	235	25656.7	8.53	C	Nuclear
VviZFP15	Vitvi03g00904.t01	chr3	12298105	12299937	-	117	12020.2	9.3	C	Nuclear
VviZFP16	Vitvi03g01277.t01	chr3	20161356	20161582	+	74	8945.61	9.57	C	Nuclear
VviZFP17	Vitvi03g01280.t01	chr3	20180702	20183375	+	134	15409	9.53	A	Nuclear
VviZFP18	Vitvi03g01287.t01	chr3	20260312	20271158	+	367	39307.8	7.15	A	Nuclear
VviZFP19	Vitvi04g00096.t01	chr4	953847	956954	+	526	56983.9	8.95	A	Nuclear
VviZFP20	Vitvi04g00219.t01	chr4	2093590	2097352	+	411	46574.3	5.67	C	Nuclear
VviZFP21	Vitvi04g00527.t01	chr4	5629987	5631119	+	286	31544.1	5.96	C	Nuclear
VviZFP22	Vitvi04g01252.t01	chr4	18300470	18303536	-	596	53124.9	8.77	A	Nuclear
VviZFP23	Vitvi04g02200.t01	chr4	21479409	21480660	+	330	34727.6	5.65	C	Nuclear
VviZFP24	Vitvi05g00082.t01	chr5	782615	783734	+	236	25450.3	8.87	C	Nuclear
VviZFP25	Vitvi05g01913.t01	chr5	7082196	7083404	+	228	25470.5	8.72	C	Nuclear
VviZFP26	Vitvi05g01914.t01	chr5	7094681	7095305	+	207	23008.7	6.21	C	Nuclear
VviZFP27	Vitvi05g01915.t01	chr5	7102339	7103470	+	178	20359.1	6.97	C	Nuclear
VviZFP28	Vitvi06g00195.t01	chr6	2295975	2298207	-	334	37720.1	6.9	A	Nuclear
VviZFP29	Vitvi06g00304.t01	chr6	3815582	3818471	-	527	58042.3	9.3	A	Nuclear
VviZFP30	Vitvi06g01682.t01	chr6	5152340	5153166	+	159	17811.7	9.15	C	Nuclear
VviZFP31	Vitvi06g01710.t01	chr6	6156544	6157123	-	192	20968.4	6.9	C	Nuclear
VviZFP32	Vitvi06g00521.t01	chr6	6160245	6161494	-	272	30657.6	9.19	C	Nuclear
VviZFP33	Vitvi06g00607.t01	chr6	7023947	7025451	+	386	42932	8.77	C	Nuclear
VviZFP34	Vitvi06g01861.t01	chr6	15984585	15985551	+	321	36330.4	5.78	C	Nuclear
VviZFP35	Vitvi06g01862.t01	chr6	16106654	16107980	+	441	48569.7	9.58	C	Nuclear
VviZFP36	Vitvi06g01864.t01	chr6	16114126	16115392	+	421	45557.2	9.08	C	Nuclear
VviZFP37	Vitvi06g01865.t01	chr6	16127358	16128711	+	450	49058.1	9.49	C	Nuclear
VviZFP38	Vitvi06g01866.t01	chr6	16130243	16131632	+	462	50164.5	9.31	C	Nuclear
VviZFP39	Vitvi06g01867.t01	chr6	16138323	16139773	+	426	45964.2	8.68	C	Nuclear
VviZFP40	Vitvi06g01350.t01	chr6	19424631	19425863	+	296	31762.2	6.27	C	Nuclear
VviZFP41	Vitvi06g01353.t01	chr6	19449611	19451078	+	390	43042.8	8.63	A	Nuclear
VviZFP42	Vitvi06g01399.t01	chr6	20179149	20184868	-	300	32494.6	4.73	C	Nuclear
VviZFP43	Vitvi06g01471.t01	chr6	21201969	21205149	-	347	39207.4	8.97	A	Nuclear
VviZFP44	Vitvi07g00077.t01	chr7	898938	902809	-	468	51197.4	9.06	C	Nuclear
VviZFP45	Vitvi07g00171.t01	chr7	2042674	2051220	-	376	43270.4	7.56	A	Nuclear
VviZFP46	Vitvi07g00271.t01	chr7	3001328	3004290	-	598	65194.7	8.83	A	Nuclear
VviZFP47	Vitvi07g02261.t01	chr7	6169960	6170679	+	179	20072.4	9.17	C	Nuclear
VviZFP48	Vitvi07g02262.t01	chr7	6175930	6176615	+	175	19739.8	4.79	C	Nuclear
VviZFP49	Vitvi07g01366.t01	chr7	19122151	19123693	-	393	43396.2	5.9	C	Nuclear
VviZFP50	Vitvi07g01602.t01	chr7	21814185	21815250	+	233	25007.8	7.22	C	Nuclear
VviZFP51	Vitvi07g01724.t01	chr7	22918976	22919867	+	296	31837.3	6.87	C	Nuclear
VviZFP52	Vitvi08g00893.t01	chr8	11202773	11205691	-	370	42941.1	8.9	B	Nuclear
VviZFP53	Vitvi08g02113.t01	chr8	11710331	11711297	-	321	34967.6	8.99	C	Nuclear
VviZFP54	Vitvi08g01050.t01	chr8	13208945	13211623	-	492	53204	9.23	A	Nuclear
VviZFP55	Vitvi08g02203.t01	chr8	15040330	15040891	-	186	20527.7	5.82	C	Nuclear
VviZFP56	Vitvi08g01518.t01	chr8	17962860	17967084	+	320	35100.3	4.95	C	Nuclear
VviZFP57	Vitvi08g01600.t01	chr8	18752390	18753712	-	276	30176.5	6.37	C	Nuclear
VviZFP58	Vitvi08g01869.t01	chr8	21424109	21426800	-	345	38767.3	6.95	C	Nuclear
VviZFP59	Vitvi08g01895.t01	chr8	21708520	21711265	-	293	32457.8	8.56	C	Nuclear
VviZFP60	Vitvi08g01953.t01	chr8	22374267	22384011	-	595	67857.7	5.39	C	Nuclear
VviZFP61	Vitvi09g00191.t01	chr9	2108410	2110849	-	532	57218.9	9.22	A	Nuclear
VviZFP62	Vitvi09g00827.t01	chr9	10638543	10639768	-	267	29405.6	7.13	C	Nuclear
VviZFP63	Vitvi09g01479.t01	chr9	22904523	22906281	+	462	50540.5	8.66	A	Nuclear
VviZFP64	Vitvi10g00290.t01	chr10	2942983	2945119	-	418	44646	9.43	C	Nuclear
VviZFP65	Vitvi11g01259.t01	chr11	19168180	19169708	-	154	17251	7.91	C	Nuclear
VviZFP66	Vitvi12g00252.t01	chr12	3777953	3780464	+	454	50112.5	9.22	A	Nuclear
VviZFP67	Vitvi12g02001.t01	chr12	21652236	21674296	-	371	42466.3	6.07	A	Nuclear
VviZFP68	Vitvi13g00262.t01	chr13	2601842	2602358	+	171	18579.3	8.94	C	Nuclear
VviZFP69	Vitvi13g00340.t01	chr13	3534102	3534951	+	282	30817.4	6.86	C	Nuclear
VviZFP70	Vitvi13g00630.t01	chr13	6062014	6068516	+	1094	121222	5.72	A	Nuclear
VviZFP71	Vitvi13g00694.t01	chr13	7103692	7105517	+	302	33185.9	6	C	Nuclear
VviZFP72	Vitvi13g01403.t01	chr13	21882559	21883438	+	292	31989.7	7.76	C	Nuclear
VviZFP73	Vitvi13g01748.t01	chr13	27636321	27639709	+	343	38532.5	7.55	C	Nuclear
VviZFP74	Vitvi14g00197.t01	chr14	2059340	2063214	-	531	58001.9	9.07	A	Nuclear
VviZFP75	Vitvi14g02957.t01	chr14	25180495	25180891	-	131	14349.1	8.69	C	Nuclear
VviZFP76	Vitvi14g01533.t01	chr14	25599287	25604377	+	253	28773.5	8.98	A	Nuclear
VviZFP77	Vitvi14g01770.t01	chr14	27753527	27758395	+	351	40072.9	8.5	A	Nuclear
VviZFP78	Vitvi14g01822.t01	chr14	28162608	28163648	-	240	27027.5	8.89	C	Nuclear
VviZFP79	Vitvi14g02033.t01	chr14	30116791	30119257	-	570	63751.9	6.32	A	Nuclear
VviZFP80	Vitvi15g00644.t01	chr15	13742186	13744151	+	466	50932.9	6.76	C	Nuclear
VviZFP81	Vitvi15g01472.t01	chr15	13755692	13757195	+	359	40177.6	5.36	C	Nuclear
VviZFP82	Vitvi16g00499.t01	chr16	9138585	9139293	+	235	26341.6	8.77	C	Nuclear
VviZFP83	Vitvi16g01067.t01	chr16	19160899	19168317	+	703	77595.7	8.76	C	Nuclear
VviZFP84	Vitvi16g01919.t01	chr16	19531230	19532948	-	274	30979.3	9.54	A	Nuclear
VviZFP85	Vitvi17g00157.t01	chr17	1568333	1570911	+	455	51137.5	8.94	A	Nuclear
VviZFP86	Vitvi17g00670.t01	chr17	7606404	7609435	+	562	62202.3	8.63	C	Nuclear
VviZFP87	Vitvi17g01488.t01	chr17	7633415	7639255	+	424	45790.3	9.44	C	Nuclear
VviZFP88	Vitvi17g01001.t01	chr17	12110501	12124859	+	1329	148430	8.64	A	Nuclear
VviZFP89	Vitvi17g01024.t01	chr17	12498532	12507339	+	276	31460.2	8.89	C	Nuclear
VviZFP90	Vitvi18g00316.t01	chr18	3422175	3424287	-	489	53704.8	9.5	C	Nuclear
VviZFP91	Vitvi18g00417.t01	chr18	4531168	4532101	+	273	30529.9	8.99	A	Extracellular
VviZFP92	Vitvi18g00675.t01	chr18	7732626	7733603	+	233	25291.4	8.91	C	Nuclear
VviZFP93	Vitvi18g00755.t01	chr18	8481199	8483315	+	444	50720.4	6.55	C	Nuclear
VviZFP94	Vitvi18g00935.t01	chr18	10395328	10398495	-	503	52706.5	9.18	A	Nuclear
VviZFP95	Vitvi18g01109.t01	chr18	12179699	12181575	+	399	43496.2	9.21	C	Nuclear
VviZFP96	Vitvi18g01662.t01	chr18	23151968	23155987	-	527	58021.9	6.03	A	Nuclear
VviZFP97	Vitvi19g00397.t01	chr19	5329127	5331078	-	429	46411.1	9.31	C	Nuclear
VviZFP98	Vitvi19g00912.t01	chr19	10502955	10505661	+	595	64557.7	6.66	C	Nuclear
