# Supplementary material for: Comprehensive Genome-Wide Exploration of C2H2 Zinc Finger Family in Grapevine (Vitis vinifera L.): Insights into the Roles in the Pollen Development Regulation
Source: Genes (Basel). 2021 Feb 20;12(2):302. doi: 10.3390/genes12020302 (PMC7924211; doi:10.3390/genes12020302)
Supplement: Supplementary file 1 [file genes-12-00302-s001.zip › Tables/TableS3.xlsx]

## Sheet: TableS3
Supplementary table 3: Significantly enriched Gene Ontology (GO) in VviZFP gene family
GO Term	Ontology	Description	Number in input list	Number in BG/Ref	p-value	FDR
GO term	GO term
GO:2001141	P	regulation of RNA biosynthetic process	24	4626	5.5e-06	0.0013
GO:0006355	P	regulation of transcription, DNA-templated	24	4626	5.5e-06	0.0013
GO:1903506	P	regulation of nucleic acid-templated transcription	24	4626	5.5e-06	0.0013
GO:0048589	P	developmental growth	13	1740	3.1e-05	0.0023
GO:0097659	P	nucleic acid-templated transcription	24	5148	3.2e-05	0.0023
GO:0010556	P	regulation of macromolecule biosynthetic process	25	5489	3.1e-05	0.0023
GO:0006351	P	transcription, DNA-templated	24	5148	3.2e-05	0.0023
GO:0032774	P	RNA biosynthetic process	24	5150	3.3e-05	0.0023
GO:0051252	P	regulation of RNA metabolic process	24	5067	2.5e-05	0.0023
GO:2000112	P	regulation of cellular macromolecule biosynthetic process	25	5489	3.1e-05	0.0023
GO:0031326	P	regulation of cellular biosynthetic process	25	5616	4.6e-05	0.0027
GO:0010468	P	regulation of gene expression	25	5609	4.5e-05	0.0027
GO:0009889	P	regulation of biosynthetic process	25	5740	6.5e-05	0.0035
GO:0019219	P	regulation of nucleobase-containing compound metabolic process	24	5390	6.8e-05	0.0035
GO:0042538	P	hyperosmotic salinity response	5	271	0.0002	0.0094
GO:0009860	P	pollen tube growth	6	433	0.00021	0.0094
GO:0060255	P	regulation of macromolecule metabolic process	27	6998	0.00024	0.01
GO:0080090	P	regulation of primary metabolic process	27	7053	0.00027	0.01
GO:0040007	P	growth	13	2162	0.00027	0.01
GO:0031323	P	regulation of cellular metabolic process	27	7149	0.00034	0.012
GO:0051171	P	regulation of nitrogen compound metabolic process	24	6107	0.00045	0.015
GO:0048868	P	pollen tube development	6	518	0.00054	0.018
GO:0044703	P	multi-organism reproductive process	10	1495	0.00064	0.02
GO:0030154	P	cell differentiation	13	2401	0.00072	0.021
GO:0009826	P	unidimensional cell growth	8	1007	0.00077	0.022
GO:0048869	P	cellular developmental process	15	3085	0.00082	0.023
GO:0019222	P	regulation of metabolic process	27	7585	0.00087	0.023
GO:0006972	P	hyperosmotic response	5	430	0.0016	0.039
GO:0010200	P	response to chitin	6	639	0.0016	0.039
GO:0009932	P	cell tip growth	6	661	0.0019	0.044
GO:0008270	F	zinc ion binding	98	4645	2.2e-96	1.4e-94
GO:0046914	F	transition metal ion binding	98	6640	6.4e-82	2e-80
GO:0046872	F	metal ion binding	98	9138	5.8e-69	1.2e-67
GO:0043169	F	cation binding	98	9602	6e-67	9.4e-66
GO:0043167	F	ion binding	98	10090	6.2e-65	7.8e-64
GO:0003676	F	nucleic acid binding	63	9863	1.4e-22	1.4e-21
GO:0005488	F	binding	98	31578	1.7e-18	1.6e-17
GO:1901363	F	heterocyclic compound binding	66	20082	1.2e-08	8.7e-08
GO:0097159	F	organic cyclic compound binding	66	20106	1.2e-08	8.7e-08
GO:0001071	F	nucleic acid binding transcription factor activity	16	1750	2.5e-07	1.4e-06
GO:0003700	F	transcription factor activity, sequence-specific DNA binding	16	1750	2.5e-07	1.4e-06
GO:0042803	F	protein homodimerization activity	5	340	0.00056	0.0029
GO:0005622	C	intracellular	93	34574	3.4e-13	2e-11
GO:0044464	C	cell part	93	37480	4.9e-10	9.6e-09
GO:0005623	C	cell	93	37480	4.9e-10	9.6e-09
GO:0005667	C	transcription factor complex	16	1950	1e-06	1.5e-05
