# Supplementary material for: Comprehensive Genome-Wide Exploration of C2H2 Zinc Finger Family in Grapevine (Vitis vinifera L.): Insights into the Roles in the Pollen Development Regulation
Source: Genes (Basel). 2021 Feb 20;12(2):302. doi: 10.3390/genes12020302 (PMC7924211; doi:10.3390/genes12020302)
Supplement: Supplementary file 1 [file genes-12-00302-s001.zip › Tables/TableS4.xlsx]

## Sheet: TableS4
Supplementary table 4: VviZPD genes and putative hortologs evaluated in this study
VviZFP gene	Percent Identity	Putative hortolog	Specie	Expression	Gene function	Reference
VviZFP30	62.18	PhMEZ1	Petunia	Pollen	Meiosis	[10]
VviZFP68	58.43
VviZFP81	54.05	PhZPT3-3	Petunia	Pistill transmission tissue	Undefined	[45]
VviZFP1	44.44	PhZPT4-2	Petunia	stamen	Undefined	[8]
VviZFP1	44.09	PhZPT4-3	Petunia	stamen	Undefined	[8]
VviZFP1	42.02	BcMF20	Brassica campestris	Pollen and tapetum	Pollen development	[11]
VviZFP13	49.62	AtDAZ1	Arabidopsis thaliana	Germ cell nuclear and cytoplasm	Germ cell division	[12]
VviZFP13	57.04	AtDAZ2	Arabidopsis thaliana	Cerm cell nuclear	Germ cell division	[12]
